# Supplementary material for: Rhinoceros beetle (Trypoxylus dichotomus) cuticular hydrocarbons contain information about body size and sex
Source: PLoS One. 2024 Mar 14;19(3):e0299796. doi: 10.1371/journal.pone.0299796 (PMC10939270; doi:10.1371/journal.pone.0299796)
Supplement: S1 File — Measurement and CHC proportion data from the individual beetles used in all of the analyses in this study. (XLSX) [file pone.0299796.s002.xlsx]

## Sheet: Raw Data
Beetle	Pronotum width(mm)	Elytra length(mm)	Horn Length(mm)	Emergence Mass (g)	Final Mass (g)	Percent Original Mass	Sex	Peak 1	Peak 2	Peak 3	Peak 4	Peak 5	Peak 6	Peak 7	Peak 8	Peak 9	Peak 10	Peak 11	Peak 12	Peak 13	Peak 14	Peak 15	Peak 16	Peak 17	Peak 18	Peak 19	Peak 20	Peak 21	Peak 22	Peak 23	Peak 24	Peak 25	Peak 26	Peak 27	Peak 28	Peak 29	Peak 30	Peak 31	Peak 32	Peak 33	Peak 34	Peak 35	Peak 36	Peak 37
F-11	19.2	28.32	0	7.49			F	0	0	0.00746634	0	0	0	0.0290086	0.0182375	0.0332925	0	0.0556916	0.0353733	0.0298654	0	0.498898	0	0	0.147368	0.0107711	0.055202	0.027295	0.00122399	0	0	0	0	0.0150551	0.0155447	0	0.0197062	0	0	0	0	0	0	0
F-120	18.75	27.49	0	5.1			F	0	0	0.0156119	0	0.007109	0	0.00808475	0	0.0773627	0	0.0533872	0.0262057	0.109841	0.00278784	0.209646	0	0	0.367577	0	0.0436298	0	0.000557569	0	0.00669083	0	0	0	0.0204907	0	0.0457207	0	0	0	0.00529691	0	0	0
F-13	20.06	28.07	0	7.33			F	0	0	0.00620908	0	0	0	0.0319485	0.0254008	0.0285618	0	0.0524949	0.0275457	0.0197562	0.00677354	0.556446	0	0	0.16392	0	0.0360126	0	0.00225785	0	0	0	0	0.00937006	0.0170467	0	0.0162565	0	0	0	0	0	0	0
F-130	18.05	26.01	0	4.57			F	0	0	0.0191671	0	0.00473261	0	0.00686228	0.00970185	0.0881448	0	0.0881448	0.025911	0.0576195	0	0.211193	0	0	0.370327	0	0.0528869	0	0	0	0	0	0	0.00579744	0.0401088	0	0.00970185	0.00970185	0	0	0	0	0	0
F-156	20.38	28.94	0	6.87			F	0	0.00490084	0.0365854	0.0046729	0.00433098	0	0.0245042	0.0141327	0.0687258	0	0.0808069	0.0951675	0.0119672	0	0.319011	0	0	0.1876	0	0.0533394	0.0445635	0.00341919	0	0.00353317	0	0	0.00786414	0.0159562	0	0.0189195	0	0	0	0	0	0	0
F-157	20.63	29.92	0	7.75			F	0	0.0175939	0.0234189	0.0175939	0.00499287	0	0.0160485	0.0172373	0.0430338	0	0.0715644	0.0872563	0.0104612	0.00475511	0.443652	0	0	0.140632	0	0.033999	0.0140276	0.00594389	0	0.00582501	0.000356633	0	0.00582501	0.00879696	0.00475511	0.0210414	0	0.00118878	0	0	0	0	0
F-158	21.52	31.58	0	7.98			F	0	0.0047292	0.0167774	0.0041662	0	0	0	0.0217318	0.025335	0	0.043351	0.020268	0.020268	0.003378	0.398266	0	0	0.223623	0.0077694	0.0844499	0.0239838	0.003378	0	0.018579	0.0002252	0	0.0051796	0.0231956	0.0104718	0.0408738	0	0	0	0	0	0	0
F-159	19.53	27.74	0	5.93			F	0	0	0.0308976	0	0.00845865	0	0.0111607	0.0150376	0.0146852	0	0.0475799	0.0639098	0.0130404	0.00352444	0.42493	0	0	0.187148	0	0.0410009	0.0299577	0.000117481	0	0.00646147	0.00105733	0	0.0103383	0.0272556	0.0152726	0.0411184	0	0.000587406	0.00646147	0	0	0	0
F-16	21.94	30.27	0	8.06			F	0.0044311	0	0.0122927	0	0	0	0.0360206	0	0.0534591	0	0.0591767	0.07247	0.0294454	0	0.400943	0	0	0.223128	0	0.0590337	0	0	0	0	0.000285878	0	0	0.0224414	0	0.0264437	0	0.000428816	0	0	0	0	0
F-160	20.88	29.5	0	6.88			F	0	0.0210214	0.0149681	0.0124367	0.00715386	0	0	0.0261941	0.0132071	0	0.0915694	0	0.0189302	0.00550297	0.504843	0	0	0.180277	0	0.0559102	0	0.00220119	0	0	0.000110059	0	0	0.0178296	0	0.0221219	0	0	0	0.00572309	0	0	0
F-161	19.11	27.26	0	5.87			F	0	0	0.00822729	0	0	0	0.0172225	0.0129443	0.0499122	0	0.039491	0.0427819	0.0134928	0.00767881	0.422225	0	0	0.274024	0	0.0340061	0	0.00329092	0	0.00515577	0	0.000219394	0	0.0521062	0	0.0172225	0	0	0	0	0	0	0
F-162	19.2	28.1	0	5.88			F	0	0	0.0120228	0	0	0	0.0265767	0.0101244	0.0407087	0	0.0447163	0.0580046	0.00843704	0.00949167	0.466357	0	0	0.207024	0.0048513	0.0377557	0.0182451	0.00210926	0	0	0	0.000949167	0.00822611	0.0313225	0	0.0121282	0	0.000949167	0	0	0	0	0
F-163	20.23	27.83	0	6.72			F	0	0	0.00781766	0	0	0	0.0226822	0.0125523	0.0362255	0	0.0258754	0.041841	0.0125523	0	0.516296	0	0	0.215371	0	0.0365558	0.0320414	0	0	0	0	0.000220216	0.0132129	0.00572561	0	0.0199295	0	0.00110108	0	0	0	0	0
F-164	18.21	25.72	0	5.15			F	0	0	0.0170193	0	0	0	0.0410534	0.0216191	0.0388684	0	0.0619825	0.024494	0.0118445	0	0.471941	0	0	0.180888	0.00482981	0.0382935	0.0134545	0	0	0	0.00103496	0.000919963	0.0116145	0.0280589	0.00620975	0.025414	0	0.000459982	0	0	0	0	0
F-165	20.75	30.46	0	7.44			F	0	0	0.0119852	0	0.00806276	0	0.0154718	0.0096971	0.0487034	0	0.0362824	0.0387884	0.0200479	0	0.39562	0	0	0.280889	0	0.0351929	0.0135106	0	0	0.00806276	0	0.000326869	0.010024	0.0483766	0	0.0143822	0	0.000326869	0.00424929	0	0	0	0
F-32	19.82	28.02	0	6.38			F	0	0	0.00673905	0	0	0	0.0194684	0.00748783	0.0459254	0	0.0410583	0.0318233	0.0506677	0.00499189	0.410957	0	0	0.248097	0	0.0481717	0.0157244	0	0	0.00586547	0.000374392	0	0.0113565	0.0365656	0	0.0142269	0	0.000499189	0	0	0	0	0
F-43	17.69	26.43	0	4.26			F	0	0	0.00840336	0	0	0	0.0229525	0.0146745	0.0357456	0	0.0477863	0.0313558	0.0442744	0.00125423	0.46808	0	0	0.196664	0.00940675	0.0540574	0.0227016	0.000250847	0	0	0.000250847	0	0	0.026088	0	0.0160542	0	0	0	0	0	0	0
F-8	18.12	27.29	0	6.08			F	0	0	0.00724055	0	0	0	0.0672337	0	0.0319504	0.00597632	0.0743593	0.109528	0.0237904	0.00114929	0.421676	0	0	0.136996	0.00505689	0.0513734	0.0253994	0.000229859	0	0	0.00103436	0	0.00919435	0.0126422	0	0.0151707	0	0	0	0	0	0	0
M-100	22.56	30.22	19.68	6.77	5.04	74.4461	M	0	0	0.0614824	0	0.0176185	0	0	0	0.103888	0	0	0	0.036938	0	0	0.11288	0.0524909	0.412515	0	0	0	0.00595383	0	0.0320778	0.000243013	0	0.0251519	0.0738761	0	0.0219927	0	0	0.0219927	0.0133657	0.00753341	0	0
M-103	17.96	25.79	19.42	7.08	6.01	84.887	M	0	0.0086344	0.0599864	0	0.0053397	0	0.0363554	0.0110202	0.0866848	0	0	0	0.00829357	0	0	0.477051	0.082254	0.139059	0.0086344	0.0127244	0	0.00363554	0	0.00670302	0	0	0.0257896	0.0178369	0	0.00999773	0	0	0	0	0	0	0
M-104	17.99	26.85	14.46	7.67	6.11	79.661	M	0	0	0.0605574	0.00539053	0	0	0.0367015	0.0111251	0.08751	0	0	0	0.00837252	0	0	0.481592	0.083037	0.140383	0.0087166	0.0128455	0	0.00263792	0	0.00676683	0.000229384	0	0.0260351	0.0180067	0	0.0100929	0	0	0	0	0	0	0
M-108	18.58	25.78	16.5	7.64	6.92	90.5759	M	0	0	0.0786175	0	0.00984183	0	0.0138254	0.00949033	0.1256	0	0	0	0.00855302	0	0	0.353017	0.137317	0.216052	0	0.0248389	0	0	0.00456942	0	0	0.000351494	0.00574107	0.0121851	0	0	0	0	0	0	0	0	0
M-109	18.56	27.57	17.16	10.21	6.52	63.859	M	0	0	0.0362887	0	0	0	0.0197025	0.00954966	0.0713711	0	0	0	0.00512666	0.0137716	0	0.401689	0.0929835	0.250402	0	0.00542823	0	0.00100523	0	0.022316	0	0	0.0379976	0.0246281	0	0.00774025	0	0	0	0	0	0	0
M-11	24.2	31.6	21.22	10.33	6.19	59.9226	M	0.0225772	0	0.0664105	0	0.00900685	0	0.00660502	0	0.108202	0	0	0	0.0199352	0	0	0.173052	0.0480365	0.385493	0.0126096	0.0226972	0	0.00300228	0	0.0104479	0	0	0.0128498	0.0545214	0	0.0267804	0	0.000120091	0.00780593	0.00576438	0.0040831	0	0
M-111	15.1	24.65	14.44	6.29	4.99	79.3323	M	0.00291489	0.000485814	0.0573261	0	0.00252623	0	0.0320637	0.0116595	0.0767586	0	0	0	0.008356	0.000971628	0	0.445977	0.174893	0.0808395	0.00748154	0.00991061	0	0.00310921	0	0.00612126	0	0.000777303	0.0204042	0.0204042	0	0.00641275	0	0	0.000485814	0.0301205	0	0	0
M-124	24.99	33.18	26.53	8.9	7.29	81.9101	M	0.00521648	0.0053469	0.0683359	0	0.0138237	0	0.0123891	0.0053469	0.113067	0	0	0	0.0200835	0.00495566	0	0.300991	0.0726395	0.227308	0	0.0234742	0	0.00456442	0	0.0125196	0.000652061	0	0.0405582	0.0165623	0	0.0268649	0	0	0.00978091	0.00782473	0.00469484	0.00299948	0
M-125	21.74	31.42	22.67	7.55	6.53	86.4901	M	0	0	0.0620797	0	0.00448299	0	0.0117922	0.00877107	0.176591	0	0	0	0.00974564	0.0108177	0	0.255726	0.0292369	0.355813	0	0.00526264	0.00847871	0.00409317	0	0	0.000194913	0	0	0.0569145	0	0	0	0	0	0	0	0	0
M-126	21.51	28.86	19.87	7.4	5.38	72.7027	M	0	0	0.0431355	0	0.0287195	0	0	0	0.0873972	0	0	0	0.0398694	0	0	0.167812	0.0225251	0.439689	0	0.014416	0	0	0	0.0264669	0.000112625	0.000788377	0	0.0760221	0	0	0	0	0.0253407	0.0277058	0	0	0
M-127	21.91	29.09	16.85	6.91	5.6	81.042	M	0	0	0.0674536	0	0.0057968	0	0	0	0.0724073	0	0	0	0.0115936	0	0	0.167475	0.0677698	0.4707	0	0.005586	0	0	0	0.00716695	0	0	0.0192875	0.0984401	0	0.00632378	0	0	0	0	0	0	0
M-131	20.46	27.97	16.37	4.28	4.75	110.981	M	0	0.00415906	0.0369243	0	0.0107527	0	0.00872388	0.00811524	0.0748631	0	0	0	0.0122743	0.00872388	0	0.292453	0.0950497	0.279976	0	0.00537634	0	0.00405762	0	0.0052749	0.000811524	0.000202881	0.0935281	0.0450396	0	0.0080138	0	0	0	0	0	0.00568067	0
M-133	21.6	29.7	17.32	5.47	5.37	98.1718	M	0	0	0.0292725	0	0	0	0	0.0115153	0.0518726	0	0	0	0.00591907	0.00957813	0	0.482028	0.12839	0.202002	0	0.0116229	0	0.00344382	0	0	0	0.000753336	0.0322858	0.0146362	0	0.0162505	0	0.000430478	0	0	0	0	0
M-135	22.01	28.44	20.69	6.38	5.76	90.2821	M	0	0	0.0269433	0	0.00505833	0	0.0172396	0.0125942	0.0564674	0	0	0	0.00671002	0.017859	0	0.379271	0.186539	0.165067	0	0.0106328	0.0144524	0	0	0	0.00103231	0	0.0701972	0.0186848	0	0.0112522	0	0	0	0	0	0	0
M-136	20.82	28.58	17.28	6.6	6.36	96.3636	M	0	0	0.0833679	0	0.0144988	0	0.0123239	0.00776719	0.112158	0	0	0	0.0167771	0.00838857	0	0.291943	0.0825394	0.244718	0	0.00849213	0	0	0	0.00973488	0	0.000310688	0.0375932	0.0284797	0	0.00787075	0	0.00932063	0.00642088	0.00631732	0.00528169	0.00569594	0
M-137	18.83	26.93	13.55	3.72	3.96	106.452	M	0	0.0158311	0.0236268	0.0135524	0.010794	0	0.0115136	0.00899496	0.0525306	0	0	0	0.0103142	0.010794	0	0.30427	0.138882	0.273207	0	0.00491725	0.00851523	0.00275846	0	0.0080355	0	0	0.0372991	0.041017	0	0.0129527	0	0	0.00443751	0.00575678	0	0	0
M-142	22.07	30.31	19.49	10.8	8.42	90.3704	M	0.0170374	0.0110428	0.0457485	0.00347058	0.0247673	0	0.0179839	0.00804543	0.0597886	0	0	0	0.0323395	0.0124625	0	0.331914	0.135195	0.161697	0	0	0.00772993	0.00362833	0	0.019877	0	0.00141978	0.0146711	0.0329705	0	0.0113583	0	0.000473261	0.0151443	0.0143556	0.0112005	0.00567913	0
M-143	20.76	27.7	16.61	7.66	6.96	90.8616	M	0.00512295	0.00563525	0.0358607	0	0.0125512	0	0.0158811	0.00512295	0.0513576	0	0	0	0.0188268	0.00678791	0	0.312628	0.0918289	0.274206	0	0.0203637	0.0199795	0.0029457	0.00397029	0.015625	0	0.00115266	0.0482838	0.00422643	0	0.032915	0	0.000640369	0.00525102	0.00525102	0.00358607	0	0
M-144	21.07	27.74	17.35	9.21	7.32	93.2682	M	0	0	0.0397277	0	0.00647249	0	0.0265595	0.0111595	0.0491017	0	0	0	0.00758844	0.0203102	0	0.432876	0.152996	0.152215	0	0.0147305	0.0160696	0.00345944	0	0	0	0.00100435	0.034148	0.0083696	0	0.0232117	0	0	0	0	0	0	0
M-145	20.8	28.94	14.55	6.47	5.96	92.1175	M	0.00891489	0.00654687	0.0321772	0	0	0	0.0133723	0.00947207	0.0572503	0	0	0	0.0218693	0.0129545	0	0.376793	0.134002	0.176905	0	0.00390026	0	0	0	0.0150439	0	0	0.0539072	0.0427636	0	0.0107257	0	0	0.00975066	0.00821841	0.00543251	0	0
M-146	22	29.69	18.77	6.61	5.46	82.6021	M	0.0104038	0	0.0345676	0	0.0225976	0	0	0.00514599	0.110527	0	0	0	0.0289742	0.00749525	0	0.163441	0.0335608	0.429466	0	0	0	0.00257299	0	0.00827833	0	0.000894955	0	0.120707	0	0	0	0	0.00973263	0.0116344	0	0	0
M-153	22.36	29.7	21.28	4.57	5.31	116.193	M	0	0	0.031449	0	0.008577	0	0.0207927	0.00831709	0	0	0	0	0.0116959	0.0118259	0	0.322547	0.0558804	0.395062	0	0.0202729	0	0.00558804	0	0.00753736	0	0.000649773	0.0580897	0	0	0.0417154	0	0	0	0	0	0	0
M-16	21.88	29.08	17.71	6.63	5.61	84.6154	M	0.00494738	0.00386795	0.0271656	0	0.00890528	0	0	0.0233876	0.214896	0	0	0	0.0136728	0	0	0.217595	0.0359809	0.383467	0	0	0	0.00422776	0	0.0104345	0	0.000719619	0	0.0364307	0	0	0	0	0.00818566	0.00611676	0	0	0
M-19	21.45	28.54	18.2	6.86	5.3	77.2595	M	0	0	0.0292516	0.00512437	0	0	0	0	0.0595708	0	0	0	0.0135582	0	0	0.144764	0.0736629	0.48831	0	0.0248746	0	0.00576492	0	0.0158001	0.000106758	0.000427031	0.0318138	0.0582897	0	0.0225259	0	0	0.00629871	0.0125974	0.00725953	0	0
M-21	22.62	31.12	20.5	7.43	5.33	71.7362	M	0.00654511	0.009506	0.12015	0	0.0254013	0	0	0	0	0	0	0	0	0	0	0.282063	0.0670095	0.486209	0	0	0	0.00187003	0	0	0	0.00109085	0	0	0	0	0	0.000155836	0	0	0	0	0
M-24	20.8	30.34	15.94	6.81	6.38	93.6858	M	0.00489446	0.00611808	0.0367085	0	0	0	0	0.0107066	0.109361	0	0	0	0.0327317	0.00336494	0	0.2539	0.0559804	0.299939	0	0.0321199	0.035179	0.00504742	0.00183542	0	0.000458856	0.000611808	0.00458856	0.0310493	0	0.0391557	0	0.000458856	0.012695	0.0108596	0.00642398	0.00581217	0
M-25	23.33	29.82	20.91	7.58	5.71	75.3298	M	0.00755953	0.00692957	0.0740834	0	0.0183949	0	0	0.0112133	0.064256	0	0	0	0.0231826	0	0	0.352652	0.0861787	0.165302	0	0.0243165	0.0332619	0.00390576	0	0.0108353	0.00113393	0	0.032884	0.0254504	0	0.0364117	0	0	0.00982739	0.0047877	0.00743354	0	0
M-26	21.4	28.93	17.98	5.91	5.89	99.6616	M	0	0	0.0443178	0	0.00411523	0	0.0181492	0.00590904	0.0916957	0	0	0	0.00939116	0.00759734	0	0.339453	0.0854701	0.264852	0	0.0155112	0.0250079	0.00221589	0	0.00601456	0	0	0.0333439	0.0340825	0	0.0128733	0	0	0	0	0	0	0
M-33	24.49	34.57	25.22	12.12	6.18	50.9901	M	0	0	0.048832	0	0.0211394	0	0	0	0.156537	0	0	0	0.0290667	0	0	0.177888	0.0105697	0.403551	0	0.00475637	0	0.0103583	0	0.0178628	0	0	0.0266357	0.046401	0	0.0100412	0	0	0.00687031	0.0137406	0.0157489	0	0
M-38	23.92	32.14	22.4	9.05	7.94	87.7348	M	0	0	0.0333012	0	0.00908215	0	0.0220173	0.00880694	0.0496766	0	0	0	0.0123848	0	0	0.587725	0.0550433	0.178616	0	0.0214669	0	0.00316499	0.00908215	0.00798129	0.00110087	0.000550433	0	0	0	0	0	0	0	0	0	0	0
M-40	22.97	28.96	19.08	6.45	6.31	97.8295	M	0.0134992	0.00330863	0.0374537	0	0.00714664	0	0.0109846	0.00397035	0.074775	0	0	0	0.0124404	0.00622022	0	0.250265	0.0618052	0.187004	0	0.00291159	0	0.00979354	0	0.0109846	0	0	0.026469	0.26072	0	0.00860244	0	0	0.0055585	0.00608788	0	0	0
M-42	21.99	30.7	18.99	7.64	5.94	77.7487	M	0	0	0.0499946	0	0.0130887	0	0.0234953	0.0123377	0.0786396	0	0	0	0.0148053	0.00493509	0	0.386117	0.123163	0.180989	0	0.0041841	0	0.00386225	0	0.00911919	0	0	0.044845	0.0269284	0	0.00783178	0	0	0.00675893	0.00461324	0	0.00429139	0
M-44	22.9	31.19	21.25	7.86	6.38	81.1705	M	0	0	0.0368544	0	0.0402284	0	0	0	0.0966779	0	0	0	0.0520374	0.00596937	0	0.120815	0.0628082	0.341941	0	0.00661822	0	0.0106411	0	0.0354269	0	0	0.0189463	0.0669608	0	0.0157021	0	0.000129769	0.0310148	0.0249157	0.0176486	0.00856475	0.00609914
M-46	22.5	31.21	23.85	8.79	7.49	85.2105	M	0	0	0.101357	0	0.0067262	0	0.0344428	0.0127566	0.129769	0	0	0	0	0	0	0.343732	0.11191	0.160385	0	0.00440682	0	0.00545054	0	0	0.00115969	0.000579845	0.0592601	0.0198307	0	0.00776992	0	0.000463876	0	0	0	0	0
M-48	23.1	31.42	26.14	10.03	7.79	77.667	M	0	0	0.0529219	0	0.0296783	0	0.016021	0.00879842	0.112147	0	0	0	0.0354563	0.00617203	0	0.260144	0.0986211	0.225213	0	0.00564675	0	0.00604071	0	0.0237689	0.00026264	0.00118188	0.0156271	0.0432042	0	0.00433355	0	0	0.0187787	0.0158897	0.00945502	0.00617203	0.00446487
M-49	23.31	31.62	19.75	13.35	9.85	84.7191	M	0.00289928	0	0.0680701	0	0.00567251	0	0.0176478	0.00264717	0.0879869	0	0	0.0126056	0.0127316	0	0	0.264969	0.0395815	0.30266	0	0.036178	0.0088239	0.00352956	0.00466406	0.0054204	0	0	0.0187823	0.0487836	0	0.0518089	0	0	0	0.00302534	0.00151267	0	0
M-52	21.72	29.41	15.92	6.84	5.05	73.8304	M	0	0	0.0345407	0	0.00472441	0	0.00724409	0.00419948	0.129869	0	0	0	0.0110236	0.00766404	0	0.245249	0.0742257	0.396955	0	0.0100787	0	0	0	0.00587927	0	0	0.0150131	0.0431496	0	0.00587927	0	0	0	0.00430446	0	0	0
M-54	22.99	29.68	19.56	6.73	5.85	86.9242	M	0	0	0.034691	0	0.0149303	0	0	0	0.123614	0	0	0	0.0274454	0	0	0.201998	0.0702602	0.352399	0	0.00768471	0.010539	0.00988034	0	0.0146009	0.000109782	0	0.0131738	0.0716873	0	0.00988034	0	0	0.0137227	0.0109782	0.00735536	0.00504995	0
M-57	24.18	32.03	21.75	12.1	7.39	61.0744	M	0	0	0.0232787	0	0.0198907	0	0	0	0.0914754	0	0	0	0.0338798	0	0	0.202514	0.0437158	0.395519	0	0	0	0	0	0.0369399	0	0	0	0.0728962	0	0	0	0	0.0265574	0.0533333	0	0	0
M-59	23.13	31.96	21.61	11.78	6.86	58.2343	M	0	0	0.0590193	0	0.0146814	0	0	0	0.135167	0	0	0	0.020554	0	0	0.161006	0.0391504	0.435744	0	0	0	0.0048938	0	0.0164432	0	0.000978761	0.0362142	0.0503083	0	0	0	0	0.00734071	0.0123324	0.00616619	0	0
M-65	20.69	28.55	17.2	7.59	3.98	52.4374	M	0	0	0.0658939	0	0.00459482	0	0.0138889	0.0086675	0.0878237	0	0	0	0.00647452	0	0	0.41061	0.105576	0.188596	0	0.00626566	0.0086675	0.00240184	0	0.00438596	0	0	0.0482456	0.0182749	0	0.00981621	0.00981621	0	0	0	0	0	0
M-66	24.25	33.01	27.35	11.29	7.48	66.2533	M	0.0128589	0	0.0248371	0	0.0139158	0	0.0137397	0	0.0935353	0	0	0	0.0294169	0.00915977	0	0.254536	0.133874	0.225823	0	0.0112736	0	0.00405144	0	0.0220187	0	0.00528448	0	0.0140919	0	0	0	0	0.0142681	0.117315	0	0	0
M-68	23.82	30.1	21.95	10.24	7.16	69.9219	M	0	0	0.0439959	0	0	0	0	0	0.118944	0	0	0	0.00983437	0	0	0.171014	0.073499	0.490373	0	0.0243271	0	0.00590062	0	0	0	0	0.00559006	0.0387164	0	0.00548654	0	0	0	0.0123188	0	0	0
M-69	25.05	33.81	24.45	11.69	7.22	61.7622	M	0	0	0.0164407	0	0	0	0.0103204	0	0.0543622	0	0	0	0.0102004	0	0	0.456018	0.024001	0.324973	0	0.0181207	0	0.00888036	0	0.00564023	0	0	0.0444018	0	0	0.0205208	0	0	0.00612024	0	0	0	0
M-71	22.99	30.79	22.63	7	5.42	77.4286	M	0.0139678	0.00665909	0.0600942	0	0.0102323	0	0.00552217	0	0.102485	0.0100698	0	0	0.0336203	0	0	0.123112	0.0414163	0.27221	0	0.0232256	0	0.00519734	0	0.0709761	0.000649667	0.00243625	0.0217638	0.0880299	0	0.0173786	0	0	0.0571707	0.0337827	0	0	0
M-72	22.83	30.38	20.24	8.35	7.56	67.5449	M	0	0	0.0369773	0	0.0070529	0	0.00826196	0.00513854	0.109521	0	0	0	0.0135013	0.00544081	0	0.333501	0.0100756	0.397985	0.397985	0	0	0.00342569	0	0.00765743	0	0	0.022267	0.039194	0	0	0	0	0	0	0	0	0
M-85	22.06	30.6	20.83	8.31	5.88	70.7581	M	0	0	0.0556849	0	0	0.005366	0	0	0.196618	0	0	0	0.0100233	0	0	0.142655	0.0404981	0.500962	0.500962	0	0	0	0	0	0	0.000202491	0	0.0476865	0	0	0	0.000303736	0	0	0	0	0
M-9	22.77	30.29	20.62	9.23	6.34	68.6891	M	0.00340535	0.00657586	0.0347581	0	0.00457961	0	0.00634101	0.00551902	0.0789103	0	0	0	0.0191404	0.00551902	0	0.292626	0.137858	0.269023	0	0.00880695	0	0.00551902	0	0.0153828	0.000234852	0.000117426	0.0501409	0.0345233	0	0.00645843	0	0	0.0090418	0.00551902	0	0	0
M-98	23.87	32.17	22.5	11.32	6.19	54.682	M	0	0	0.0373855	0	0.00537569	0	0.0171045	0.00415394	0.0487477	0	0	0	0.0160049	0.00830788	0	0.340012	0.080391	0.25449	0	0.00598656	0	0	0.00390959	0.0227245	0	0	0.0513134	0.0583995	0	0.0200367	0	0	0.010507	0.0108735	0.00427611	0	0
